# Supplementary material for: Correlations between Microscale Indentation Creep and Macroscale Tensile Creep of Polymers
Source: Materials (Basel). 2023 Jan 15;16(2):834. doi: 10.3390/ma16020834 (PMC9866530; doi:10.3390/ma16020834)
Supplement: Supplementary file 1 [file materials-16-00834-s001.zip]

Archive with 1 entries (1 files):
- materials-2142790-supplementary.xlsx
