# Supplementary material for: Correlations between Microscale Indentation Creep and Macroscale Tensile Creep of Polymers
Source: Materials (Basel). 2023 Jan 15;16(2):834. doi: 10.3390/ma16020834 (PMC9866530; doi:10.3390/ma16020834)
Supplement: Supplementary file 1 [file materials-16-00834-s001.zip › materials-2142790-supplementary.xlsx]

## Sheet: Summary_MHI_100s
Summary of results from microindentation creep experiments @ 100s
EVP1		Fitting results							Final parameters of EVP model
Sample	Load	const	B0	Cv	D1	tau1	R2fit	R2all	C0 (GPa)	Cv (1/(GPa×s)	C1 (GPa)	tau1 (s)
PE	50gf	490.5	1.45968	0.00311867	0.449765	12.7275	0.998224	0.998224	1.05109	0.00311867	0.412017	12.7275
PP	50gf	490.5	0.822657	0.00102173	0.160237	11.1775	0.997098	0.997098	0.678808	0.00102173	0.144973	11.1775
PS	50gf	490.5	0.366947	0.000249231	0.0472266	10.1468	0.995453	0.995453	0.324939	0.000249231	0.0422816	10.1468
PE	200gf	1962	1.64241	0.00303504	0.505651	11.9107	0.997715	0.997715	1.21086	0.00303504	0.436701	11.9107
PP	200gf	1962	1.00321	0.0011721	0.213062	10.6151	0.996589	0.996589	0.82456	0.0011721	0.180642	10.6151
PS	200gf	1962	0.461253	0.000280593	0.0606249	9.67007	0.995524	0.995524	0.411184	0.000280593	0.0505453	9.67007
EVP2		Fitting results									Final parameters of EVP model
Sample	Load	const	B0	Cv	D1	D2	tau1	tau2	R2fit	R2all	C0 (GPa)	Cv (1/(GPa×s)	C1 (GPa)	C2 (GPa)	tau1 (s)	tau2 (s)
PE	50gf	490.5	1.51181	0.0025627	0.288468	0.377461	3	20	0.999902	0.999902	0.962038	0.0025627	0.19551	0.357081	3	20
PP	50gf	490.5	0.843372	0.000796833	0.126369	0.122966	3	20	0.999749	0.999749	0.642275	0.000796833	0.0856466	0.116327	3	20
PS	50gf	490.5	0.373279	0.000179654	0.0414968	0.0335272	3	20	0.999135	0.999135	0.313635	0.000179654	0.0281245	0.031717	3	20
PE	200gf	1962	1.69346	0.00249346	0.371926	0.364453	4	20	0.99971	0.99971	1.12736	0.00249346	0.235985	0.334352	4	20
PP	200gf	1962	1.02528	0.0009356	0.181991	0.135619	4	20	0.999457	0.999457	0.786981	0.0009356	0.115472	0.124418	4	20
PS	200gf	1962	0.467534	0.000212444	0.0558878	0.0346557	4	20	0.999242	0.999242	0.400641	0.000212444	0.0354606	0.0317934	4	20
EVP3		Fitting results											Final parameters of EVP model
Sample	Load	const	B0	Cv	D1	D2	D3	tau1	tau2	tau3	R2fit	R2all	C0 (GPa)	Cv (1/(GPa×s)	C1 (GPa)	C2 (GPa)	C3 (GPa)	tau1 (s)	tau2 (s)	tau3 (s)
PE	50gf	490.5	1.56295	0.00215737	0.309278	0.32423	0.0946947	3	20	50	0.999934	0.999934	0.956358	0.00215737	0.209614	0.306724	0.0926268	3	20	50
PP	50gf	490.5	0.86079	0.000658833	0.133469	0.104832	0.0322557	3	20	50	0.999786	0.999786	0.640333	0.000658833	0.0904591	0.0991716	0.0315512	3	20	50
PS	50gf	490.5	0.376623	0.000153154	0.0428625	0.0300456	0.00619204	3	20	50	0.999193	0.999193	0.313261	0.000153154	0.0290502	0.0284233	0.00605677	3	20	50
PE	200gf	1962	1.82324	0.00147793	0.438507	0.214649	0.246633	4	20	50	0.999877	0.999877	1.11226	0.00147793	0.278231	0.19692	0.238343	4	20	50
PP	200gf	1962	1.08296	0.000486067	0.212251	0.068252	0.110102	4	20	50	0.999691	0.999691	0.7801	0.000486067	0.134672	0.0626149	0.106401	4	20	50
PS	200gf	1962	0.482358	9.69259e-05	0.063661	0.0173447	0.028295	4	20	50	0.999491	0.999491	0.398874	9.69259e-05	0.0403926	0.0159122	0.0273438	4	20	50
PowerLaw		Fitting results = final parameters
Sample	Load	c	n	R2fit	R2all
PE	50gf	469.344	0.132616	0.999926	0.999648
PP	50gf	317.136	0.0768664	0.999747	0.998977
PS	50gf	156.654	0.0440085	0.998319	0.995064
PE	200gf	2223.91	0.116329	0.999869	0.994875
PP	200gf	1562.08	0.0732801	0.999948	0.99297
PS	200gf	800.116	0.0391282	0.999599	0.984641

## Sheet: Summary_MHI_3000s
Summary of results from microindentation creep experiments @ 3000s
EVP1		Fitting results							Final parameters of EVP model
Sample	Load	const	B0	Cv	D1	tau1	R2fit	R2all	C0 (GPa)	Cv (1/(GPa×s)	C1 (GPa)	tau1 (s)
PE	50gf	490.5	1.82226	0.0006008	0.538032	55.4349	0.994226	-4.28189	1.30162	0.0006008	0.521659	55.4349
PP	50gf	490.5	1.04272	0.0002036	0.198231	54.9201	0.992977	-3.60114	0.850913	0.0002036	0.19215	54.9201
PS	50gf	490.5	0.481191	5.14e-05	0.0526648	57.3189	0.994233	-4.5218	0.430169	5.14e-05	0.0511084	57.3189
PE	200gf	1962	1.76092	0.0005861	0.518199	56.5951	0.994551	-3.92898	1.25913	0.0005861	0.50278	56.5951
PP	200gf	1962	1.01923	0.0002134	0.199978	52.1843	0.992456	-4.00988	0.826068	0.0002134	0.193528	52.1843
PS	200gf	1962	0.480921	5.27778e-05	0.05449	43.8618	0.990563	-5.31902	0.428609	5.27778e-05	0.0524013	43.8618
EVP2		Fitting results									Final parameters of EVP model
Sample	Load	const	B0	Cv	D1	D2	tau1	tau2	R2fit	R2all	C0 (GPa)	Cv (1/(GPa×s)	C1 (GPa)	C2 (GPa)	tau1 (s)	tau2 (s)
PE	50gf	490.5	1.88815	0.0004721	0.416418	0.427336	10	100	0.999655	-1.43931	1.11921	0.0004721	0.349631	0.420112	10	100
PP	50gf	490.5	1.06688	0.0001563	0.157669	0.155989	10	100	0.999539	-0.892448	0.781417	0.0001563	0.132381	0.153352	10	100
PS	50gf	490.5	0.487032	4e-05	0.0524551	0.0412088	10	100	0.999033	-1.58736	0.402546	4e-05	0.044042	0.0405124	10	100
PE	200gf	1962	1.82348	0.0004638	0.39097	0.416893	10	100	0.999705	-1.2752	1.08616	0.0004638	0.328264	0.409846	10	100
PP	200gf	1962	1.04455	0.0001637	0.167946	0.152681	10	100	0.999498	-1.08063	0.753719	0.0001637	0.14101	0.150101	10	100
PS	200gf	1962	0.488285	3.77778e-05	0.0515936	0.0372446	10	100	0.999211	-1.23075	0.408416	3.77778e-05	0.0433187	0.0366151	10	100
EVP3		Fitting results											Final parameters of EVP model
Sample	Load	const	B0	Cv	D1	D2	D3	tau1	tau2	tau3	R2fit	R2all	C0 (GPa)	Cv (1/(GPa×s)	C1 (GPa)	C2 (GPa)	C3 (GPa)	tau1 (s)	tau2 (s)	tau3 (s)
PE	50gf	490.5	2.05035	0.0002233	0.261443	0.360372	0.48021	4	20	200	0.999595	0.867936	1.0781	0.0002233	0.165885	0.330608	0.47614	4	20	200
PP	50gf	490.5	1.09369	0.0001119	0.138191	0.110741	0.153368	4	20	150	0.999849	0.515102	0.752972	0.0001119	0.0876816	0.101595	0.151636	4	20	150
PS	50gf	490.5	0.494057	2.85e-05	0.0528704	0.0327244	0.0403347	4	20	150	0.999566	0.112585	0.390658	2.85e-05	0.0335459	0.0300217	0.0398792	4	20	150
PE	200gf	1962	1.91008	0.0003231	0.277591	0.30904	0.416183	4	20	160	0.999852	0.445687	1.03921	0.0003231	0.17613	0.283515	0.411777	4	20	160
PP	200gf	1962	1.07075	0.0001203	0.157647	0.112337	0.149967	4	20	150	0.999843	0.372785	0.719591	0.0001203	0.100026	0.103059	0.148274	4	20	150
PS	200gf	1962	0.494142	2.83333e-05	0.0483212	0.0331082	0.0353738	4	20	150	0.999665	0.221485	0.398182	2.83333e-05	0.0306596	0.0303737	0.0349743	4	20	150
PowerLaw		Fitting results = final parameters
Sample	Load	c	n	R2fit	R2all
PE	50gf	525.82	0.109998	0.999544	0.985762
PP	50gf	367.999	0.0679524	0.999619	0.959349
PS	50gf	194.883	0.0392182	0.998291	0.976327
PE	200gf	2025.3	0.110718	0.999917	0.997833
PP	200gf	1430.71	0.0697397	0.999909	0.982918
PS	200gf	795.992	0.035891	0.999288	0.977066

## Sheet: Summary_TensileTest_6000s
Summary of results from tensile creep experiments @ 6000s
The values of loads used in tensile creep experiments
	L1	L2	L3	L4
PE	2kg	2.5kg	3kg	4kg
PP	2kg	3kg	4kg	6kg
PS	2kg	4kg	5kg	6kg
EVP1		Fitting results							Final parameters of EVP model
Sample	Load	const	B0	Cv	D1	tau1	R2fit	R2all	C0 (GPa)	Cv (1/(GPa×s)	C1 (GPa)	tau1 (s)
PE	L1	0.004905	1.43508	0.000577	0.448665	68.5008	0.997478	-10.5582	0.986416	0.000577	0.448665	68.5008
PP	L1	0.004905	0.795946	0.000151	0.117811	54.6617	0.997403	-21.4517	0.678134	0.000151	0.117811	54.6617
PS	L1	0.004905	0.337261	1e-06	0.005775	20	0.355547	-0.0614	0.332025	1e-06	0.005775	20
PE	L2	0.006131	1.49277	0.000681	0.523016	61.5801	0.997784	-18.6491	0.969754	0.000681	0.523016	61.5801
PP	L2	0.007358	0.790709	0.000159	0.127135	59.9453	0.997022	-19.1992	0.663574	0.000159	0.127135	59.9453
PS	L2	0.00981	0.360276	3e-06	0.005311	48.5163	0.891052	-31.9202	0.354966	3e-06	0.005311	48.5163
PE	L3	0.007358	1.62793	0.000792	0.608397	59.7446	0.99759	-21.315	1.01954	0.000792	0.608397	59.7446
PP	L3	0.00981	0.829002	0.000206	0.148589	58.7761	0.997534	-16.3261	0.680414	0.000206	0.148589	58.7761
PS	L3	0.012262	0.350776	3e-06	0.005405	49.5189	0.969124	-30.039	0.345371	3e-06	0.005405	49.5189
PE	L4	0.00981	1.90094	0.001047	0.773663	60.1106	0.997838	-18.6304	1.12728	0.001047	0.773663	60.1106
PP	L4	0.014715	1.2105	0.000491	0.381568	66.4556	0.997964	-19.9637	0.828929	0.000491	0.381568	66.4556
PS	L4	0.014715	0.357469	3e-06	0.005349	59.2943	0.978683	-18.1307	0.35212	3e-06	0.005349	59.2943
EVP2		Fitting results									Final parameters of EVP model
Sample	Load	const	B0	Cv	D1	D2	tau1	tau2	R2fit	R2all	C0 (GPa)	Cv (1/(GPa×s)	C1 (GPa)	C2 (GPa)	tau1 (s)	tau2 (s)
PE	L1	0.004905	1.47841	0.000493	0.265853	0.397984	10	100	0.999737	-6.45916	0.81457	0.000493	0.265853	0.397984	10	100
PP	L1	0.004905	0.81325	0.000117	0.070133	0.102783	10	100	0.999611	-9.9874	0.640335	0.000117	0.070133	0.102783	10	100
PS	L1	0.004905	0.338434	-1e-06	0.002464	0.003403	10	100	0.407957	-20.1783	0.332567	-1e-06	0.002464	0.003403	10	100
PE	L2	0.006131	1.55924	0.000552	0.310509	0.46753	10	100	0.999817	-9.96526	0.781206	0.000552	0.310509	0.46753	10	100
PP	L2	0.007358	0.806641	0.000128	0.080362	0.110321	10	100	0.999711	-9.89298	0.615959	0.000128	0.080362	0.110321	10	100
PS	L2	0.00981	0.360998	2e-06	0.004498	0.004008	10	100	0.894014	-5.0558	0.352492	2e-06	0.004498	0.004008	10	100
PE	L3	0.007358	1.70852	0.000635	0.330301	0.545715	10	100	0.999844	-11.1438	0.832507	0.000635	0.330301	0.545715	10	100
PP	L3	0.00981	0.848976	0.000167	0.089562	0.131906	10	100	0.999799	-8.41929	0.627508	0.000167	0.089562	0.131906	10	100
PS	L3	0.012262	0.351582	2e-06	0.003951	0.004343	10	100	0.971723	-3.20102	0.343288	2e-06	0.003951	0.004343	10	100
PE	L4	0.00981	2.00401	0.000845	0.419971	0.695091	10	100	0.999827	-9.77772	0.888951	0.000845	0.419971	0.695091	10	100
PP	L4	0.014715	1.25577	0.000403	0.204098	0.351377	10	100	0.999813	-11.2554	0.70029	0.000403	0.204098	0.351377	10	100
PS	L4	0.014715	0.358132	1e-06	0.003487	0.004562	10	100	0.983507	-1.41602	0.350083	1e-06	0.003487	0.004562	10	100
EVP3		Fitting results											Final parameters of EVP model
Sample	Load	const	B0	Cv	D1	D2	D3	tau1	tau2	tau3	R2fit	R2all	C0 (GPa)	Cv (1/(GPa×s)	C1 (GPa)	C2 (GPa)	C3 (GPa)	tau1 (s)	tau2 (s)	tau3 (s)
PE	L1	0.004905	1.57693	0.000347	0.208264	0.199279	0.33157	10	50	200	0.999964	-1.57485	0.837823	0.000347	0.208264	0.199279	0.33157	10	50	200
PP	L1	0.004905	0.83306	8.9e-05	0.051987	0.058207	0.075324	10	50	200	0.999794	-3.87376	0.647542	8.9e-05	0.051987	0.058207	0.075324	10	50	200
PS	L1	0.004905	0.338315	-1e-06	0.000601	0.00332	0.000975	10	50	200	0.412726	-13.0968	0.333418	-1e-06	0.000601	0.00332	0.000975	10	50	200
PE	L2	0.006131	1.7714	0.000269	0.225478	0.269359	0.458644	10	50	270	0.99999	-0.032917	0.817923	0.000269	0.225478	0.269359	0.458644	10	50	270
PP	L2	0.007358	0.857485	6e-05	0.063207	0.062515	0.108953	10	50	270	0.999935	0.263884	0.622811	6e-05	0.063207	0.062515	0.108953	10	50	270
PS	L2	0.00981	0.360719	2e-06	0.002777	0.003269	0.001403	10	50	140	0.894693	-14.1546	0.35327	2e-06	0.002777	0.003269	0.001403	10	50	140
PE	L3	0.007358	1.95967	0.000299	0.247082	0.309112	0.539331	10	50	270	0.99999	-0.005862	0.864145	0.000299	0.247082	0.309112	0.539331	10	50	270
PP	L3	0.00981	0.910324	8.5e-05	0.068667	0.074534	0.131142	10	50	270	0.99996	0.162008	0.635981	8.5e-05	0.068667	0.074534	0.131142	10	50	270
PS	L3	0.012262	0.35217	1e-06	0.002486	0.003281	0.002473	10	50	220	0.973128	0.503758	0.343931	1e-06	0.002486	0.003281	0.002473	10	50	220
PE	L4	0.00981	2.32197	0.00042	0.305631	0.398189	0.684175	10	50	270	0.999992	-0.042744	0.933974	0.00042	0.305631	0.398189	0.684175	10	50	270
PP	L4	0.014715	1.42498	0.000175	0.146357	0.194426	0.359245	10	50	270	0.999991	0.194861	0.724955	0.000175	0.146357	0.194426	0.359245	10	50	270
PS	L4	0.014715	0.358377	1e-06	0.002756	0.00202	0.003206	10	50	140	0.983989	0.286137	0.350394	1e-06	0.002756	0.00202	0.003206	10	50	140
PowerLaw		Fitting results = final parameters
Sample	Load	c	n	R2fit	R2all
PE	L1	0.003655	0.134755	0.999804	0.997571
PP	L1	0.002934	0.060304	0.998878	0.919447
PS	L1	0.001636	0.002162	0.346922	0.488921
PE	L2	0.004484	0.147929	0.999986	0.997859
PP	L2	0.004274	0.064716	0.998594	0.879
PS	L2	0.003462	0.004054	0.882868	0.471084
PE	L3	0.005645	0.156192	0.999966	0.989333
PP	L3	0.005687	0.075943	0.997849	0.791056
PS	L3	0.004208	0.004317	0.963386	0.66675
PE	L4	0.008107	0.173279	0.999971	0.994748
PP	L4	0.00924	0.135213	0.999707	0.986423
PS	L4	0.005145	0.00422	0.972716	0.680511

## Sheet: Covariance_matrices
Representative covariance matrices for three models EVP1, EVP2, and EVP3
Experiment:	PE, tensile creep, load 4kg
Models:	EVP1 = S+D+1KV, EVP2 = S+D+3KV, EVP3 = S+D+3KV
Fitting:	For EVP2 and EVP3 it was necessary to use initial guess (tau1,tau2 = 20s,100s) and (tau1,tau2,tau3 = 10s,70s,150s) to get stable fit.
Objective:	To demonstrate how the increasing number of parameters increases covariance between the model parameters.
Conclusions:	(1) Increasing number of parameters => increasing values of off-diagonal elements in covariance matrix table => lower stability of the fit.
	(2) Increasing number of parameters => necessity to use initial guesses to stabilize the fit => lower stability of the fit.
	(3) On the other hand it is true that covariances may be high and increasing with the number of parameters, but they are not critical.
Theory:	The diagonal elements of covariance matrix are sigma**2(par1,par1) => if they are close to zero, sigma of par1 is very low.
	The off-diagonal elements of covariance matrix = sigma**2(par1,par2) => if they are close to zero, par1 and par2 are independent.
	More theory:	https://stats.stackexchange.com/q/151018
Gray regions in covariance matrices:			regions with higher covariance values
Units of the fitted values in the tables:			B0,D1,D2… [GPa], Cv [1/(GPa×s], tau1,tau2… [s]
EVP1	B0	Cv	D1	tau1
Values	1.9009	0.001	0.7737	60.11
Cov.mat	B0	Cv	D1	tau1
B0	0.000133	0	8.1e-05	0.021438
Cv	0	0	0	-4.6e-05
D1	8.1e-05	0	0.000161	0.001615
tau1	0.021438	-4.6e-05	0.001615	5.32706
EVP2	B0	Cv	D1	D2	tau1	tau2
Values	2.0516	0.0008	0.4065	0.668	15.98	122.04
Cov.mat	B0	Cv	D1	D1	tau1	tau2
B0	7.2e-05	0	3.4e-05	2.2e-05	0.002527	0.025673
Cv	0	0	0	0	-4e-06	-4.3e-05
D1	3.4e-05	0	4.1e-05	4e-06	0.000881	0.013916
D2	2.2e-05	0	4e-06	2.8e-05	-0.000854	0.004212
tau1	0.002527	-4e-06	0.000881	-0.000854	0.265924	1.17023
tau2	0.025673	-4.3e-05	0.013916	0.004212	1.17023	10.0354
EVP3	B0	Cv	D1	D2	D3	tau1	tau2	tau3
Values	2.155	0.0006	0.2647	0.3613	0.6342	6.98	33.54	176.76
Cov.mat	B0	Cv	D1	D2	D3	tau1	tau2	tau3
B0	9.4e-05	0	2.5e-05	3.5e-05	1.8e-05	0.001171	0.008305	0.04716
Cv	0	0	0	0	0	-2e-06	-1.1e-05	-6.4e-05
D1	2.5e-05	0	2.4e-05	7e-06	-2e-06	0.000305	0.003474	0.013791
D2	3.5e-05	0	7e-06	2.8e-05	9e-06	-0.000322	0.001826	0.017582
D3	1.8e-05	0	-2e-06	9e-06	1.4e-05	-0.000199	-0.000292	0.006491
tau1	0.001171	-2e-06	0.000305	-0.000322	-0.000199	0.071426	0.220185	0.679483
tau2	0.008305	-1.1e-05	0.003474	0.001826	-0.000292	0.220185	1.13466	4.60627
tau3	0.04716	-6.4e-05	0.013791	0.017582	0.006491	0.679483	4.60627	24.3886

## Sheet: MHI_50gf_PE_100s_EVP1
Experiment	MHI_50gf_PE_100s_EVP1 (Model: S+D+1KV)
Source data	Z:\CREEP.PUBL\P1.PE-PP-PS\VYPOCTY\MC.V2\EX1\PE\050GF\01mcreep_evp1.py.txt
Units	C0,C1,C2… [GPa], Cv [1/(GPa×s], tau1,tau2… [s]
Statistics	R2fit, R2all = coefficients of determination for data in the fitted and whole range of times, respectively
Time ranges	whole time range = 100s, fitted time range = 100s
Fitting results & statistics								Final parameters of EVP model
(results from the fitting of the raw data								(compliances and retardation times
	const	B0	Cv	D1	tau1	R2fit	R2all	C0	Cv	C1	tau1
pe_c01.txt	490.5	1.45735	0.003171	0.460911	12.8564	0.998339	0.998339	1.03823	0.003171	0.422599	12.8564
pe_c02.txt	490.5	1.48222	0.003261	0.46503	12.6224	0.998306	0.998306	1.06012	0.003261	0.425681	12.6224
pe_c03.TXT	490.5	1.49552	0.00321	0.464683	12.7862	0.998288	0.998288	1.0732	0.00321	0.425852	12.7862
pe_c04.TXT	490.5	1.57008	0.003289	0.476	12.8927	0.998226	0.998226	1.13715	0.003289	0.436542	12.8927
pe_c05.TXT	490.5	1.53283	0.003323	0.471841	12.673	0.998126	0.998126	1.10441	0.003323	0.43207	12.673
pe_c06.TXT	490.5	1.50691	0.003296	0.476714	12.7891	0.998274	0.998274	1.07364	0.003296	0.436887	12.7891
pe_c07.TXT	490.5	1.56325	0.003397	0.48538	12.7677	0.998313	0.998313	1.12222	0.003397	0.444763	12.7677
pe_c08.TXT	490.5	1.49206	0.003326	0.477914	12.7942	0.99833	0.99833	1.05771	0.003326	0.438001	12.7942
pe_c09.TXT	490.5	1.49909	0.00337	0.483831	12.9394	0.998215	0.998215	1.05893	0.00337	0.443865	12.9394
pe_c10.TXT	490.5	1.57436	0.003456	0.498471	12.8937	0.998391	0.998391	1.121	0.003456	0.457154	12.8937
pe_c11.TXT	490.5	1.59381	0.003441	0.494792	12.8267	0.998201	0.998201	1.14402	0.003441	0.453571	12.8267
pe_c12.TXT	490.5	1.47093	0.003313	0.473737	12.8415	0.998203	0.998203	1.04025	0.003313	0.434315	12.8415
pe_c13.TXT	490.5	1.56817	0.003419	0.495591	12.5776	0.99821	0.99821	1.11841	0.003419	0.453511	12.5776
pe_c14.TXT	490.5	1.55456	0.003377	0.493519	12.871	0.998232	0.998232	1.10573	0.003377	0.452542	12.871
pe_c15.TXT	490.5	1.58055	0.003373	0.493069	12.7788	0.998093	0.998093	1.13241	0.003373	0.451843	12.7788
pe_c16.TXT	490.5	1.35351	0.002824	0.410661	12.7359	0.998225	0.998225	0.9804	0.002824	0.376213	12.7359
pe_c17.TXT	490.5	1.41269	0.002898	0.415968	12.6594	0.998149	0.998149	1.035	0.002898	0.38087	12.6594
pe_c18.TXT	490.5	1.3458	0.00279	0.399754	12.4887	0.998145	0.998145	0.98328	0.00279	0.365578	12.4887
pe_c19.TXT	490.5	1.34357	0.002828	0.407383	12.8172	0.998146	0.998146	0.97326	0.002828	0.37342	12.8172
pe_c20.TXT	490.5	1.40869	0.002854	0.41681	12.7758	0.998289	0.998289	1.02987	0.002854	0.381952	12.7758
pe_c21.TXT	490.5	1.38252	0.002929	0.415028	12.3447	0.998249	0.998249	1.0066	0.002929	0.379144	12.3447
pe_c22.TXT	490.5	1.33965	0.002827	0.410058	12.7385	0.998275	0.998275	0.96709	0.002827	0.375667	12.7385
pe_c23.TXT	490.5	1.47409	0.00293	0.432037	12.7576	0.998243	0.998243	1.08145	0.00293	0.395855	12.7576
pe_c24.TXT	490.5	1.36756	0.00291	0.420236	12.7607	0.998128	0.998128	0.9857	0.00291	0.385051	12.7607
pe_c25.TXT	490.5	1.40946	0.002954	0.421923	12.6552	0.998287	0.998287	1.02639	0.002954	0.386311	12.6552
pe_c26.TXT	490.5	1.35063	0.002872	0.414821	12.8719	0.998174	0.998174	0.97341	0.002872	0.380381	12.8719
pe_c27.TXT	490.5	1.3898	0.002972	0.421149	12.5269	0.998172	0.998172	1.00782	0.002972	0.38525	12.5269
pe_c28.TXT	490.5	1.40642	0.002923	0.426518	12.9533	0.998154	0.998154	1.01831	0.002923	0.391322	12.9533
pe_c29.TXT	490.5	1.41947	0.002969	0.43081	12.7757	0.998114	0.998114	1.02795	0.002969	0.394781	12.7757
pe_c30.TXT	490.5	1.44493	0.003058	0.438306	12.0535	0.998209	0.998209	1.04876	0.003058	0.399523	12.0535
Average	490.5	1.45968	0.00311867	0.449765	12.7275	0.998224	0.998224	1.05109	0.00311867	0.412017	12.7275
StDev	0	0.0824411	0.000232405	0.0334445	0.18634	7.49808e-05	7.49808e-05	0.0541889	0.000232405	0.0308151	0.18634

## Sheet: MHI_50gf_PE_100s_EVP2
Experiment	MHI_50gf_PE_100s_EVP2 (Model: S+D+2KV)
Source data	Z:\CREEP.PUBL\P1.PE-PP-PS\VYPOCTY\MC.V2\EX1\PE\050GF\01mcreep_evp2.py.txt
Units	C0,C1,C2… [GPa], Cv [1/(GPa×s], tau1,tau2… [s]
Statistics	R2fit, R2all = coefficients of determination for data in the fitted and whole range of times, respectively
Time ranges	whole time range = 100s, fitted time range = 100s
Fitting results & statistics										Final parameters of EVP model
(results from the fitting of the raw data										(compliances and retardation times
	const	B0	Cv	D1	D2	tau1	tau2	R2fit	R2all	C0	Cv	C1	C2	tau1	tau2
pe_c01.txt	490.5	1.51032	0.002607	0.288033	0.389652	3	20	0.99992	0.99992	0.949355	0.002607	0.195215	0.368614	3	20
pe_c02.txt	490.5	1.53703	0.002675	0.299395	0.389279	3	20	0.999917	0.999917	0.968792	0.002675	0.202916	0.368261	3	20
pe_c03.TXT	490.5	1.54927	0.002637	0.29359	0.391523	3	20	0.999906	0.999906	0.98281	0.002637	0.198981	0.370384	3	20
pe_c04.TXT	490.5	1.62415	0.002713	0.302457	0.401721	3	20	0.999891	0.999891	1.04211	0.002713	0.204991	0.380031	3	20
pe_c05.TXT	490.5	1.58761	0.002739	0.306909	0.39425	3	20	0.9999	0.9999	1.00965	0.002739	0.208008	0.372964	3	20
pe_c06.TXT	490.5	1.56198	0.002709	0.301558	0.401555	3	20	0.999906	0.999906	0.980706	0.002709	0.204382	0.379874	3	20
pe_c07.TXT	490.5	1.61953	0.002797	0.307204	0.408706	3	20	0.999908	0.999908	1.02776	0.002797	0.208208	0.386639	3	20
pe_c08.TXT	490.5	1.54711	0.002739	0.305897	0.402167	3	20	0.999933	0.999933	0.962346	0.002739	0.207322	0.380453	3	20
pe_c09.TXT	490.5	1.55385	0.002787	0.302573	0.409395	3	20	0.999888	0.999888	0.964556	0.002787	0.20507	0.387291	3	20
pe_c10.TXT	490.5	1.63137	0.002849	0.312877	0.421883	3	20	0.999919	0.999919	1.02335	0.002849	0.212053	0.399105	3	20
pe_c11.TXT	490.5	1.65047	0.002838	0.314009	0.416643	3	20	0.999899	0.999899	1.04663	0.002838	0.21282	0.394148	3	20
pe_c12.TXT	490.5	1.5249	0.002738	0.304205	0.398563	3	20	0.999894	0.999894	0.944698	0.002738	0.206175	0.377044	3	20
pe_c13.TXT	490.5	1.6268	0.002793	0.321218	0.413932	3	20	0.999886	0.999886	1.02058	0.002793	0.217706	0.391583	3	20
pe_c14.TXT	490.5	1.61075	0.002779	0.311557	0.416237	3	20	0.999925	0.999925	1.00889	0.002779	0.211159	0.393764	3	20
pe_c15.TXT	490.5	1.6371	0.00277	0.31664	0.413772	3	20	0.999892	0.999892	1.03411	0.00277	0.214603	0.391431	3	20
pe_c16.TXT	490.5	1.40115	0.002316	0.262136	0.344939	3	20	0.9999	0.9999	0.899722	0.002316	0.177663	0.326315	3	20
pe_c17.TXT	490.5	1.46128	0.002379	0.268945	0.34804	3	20	0.999873	0.999873	0.952375	0.002379	0.182278	0.329249	3	20
pe_c18.TXT	490.5	1.39318	0.002283	0.264738	0.331626	3	20	0.999911	0.999911	0.902541	0.002283	0.179426	0.313721	3	20
pe_c19.TXT	490.5	1.39015	0.002332	0.260127	0.342513	3	20	0.999896	0.999896	0.89239	0.002332	0.176301	0.32402	3	20
pe_c20.TXT	490.5	1.45693	0.002339	0.266378	0.350842	3	20	0.999904	0.999904	0.947066	0.002339	0.180538	0.331899	3	20
pe_c21.TXT	490.5	1.43279	0.00239	0.276364	0.343129	3	20	0.999902	0.999902	0.923514	0.00239	0.187306	0.324603	3	20
pe_c22.TXT	490.5	1.38728	0.002319	0.26114	0.344659	3	20	0.999919	0.999919	0.886795	0.002319	0.176988	0.32605	3	20
pe_c23.TXT	490.5	1.52409	0.002397	0.275127	0.363194	3	20	0.999925	0.999925	0.996675	0.002397	0.186468	0.343585	3	20
pe_c24.TXT	490.5	1.41602	0.002393	0.26931	0.352814	3	20	0.999879	0.999879	0.902358	0.002393	0.182525	0.333765	3	20
pe_c25.TXT	490.5	1.45887	0.002427	0.274109	0.353205	3	20	0.999904	0.999904	0.941629	0.002427	0.185778	0.334135	3	20
pe_c26.TXT	490.5	1.39798	0.002369	0.261212	0.350168	3	20	0.999865	0.999865	0.892282	0.002369	0.177037	0.331262	3	20
pe_c27.TXT	490.5	1.43971	0.002438	0.276396	0.350446	3	20	0.999886	0.999886	0.923539	0.002438	0.187328	0.331525	3	20
pe_c28.TXT	490.5	1.45426	0.002415	0.271357	0.360057	3	20	0.999894	0.999894	0.932386	0.002415	0.183913	0.340617	3	20
pe_c29.TXT	490.5	1.46886	0.002443	0.277217	0.361344	3	20	0.999909	0.999909	0.941832	0.002443	0.187884	0.341835	3	20
pe_c30.TXT	490.5	1.4995	0.002471	0.301359	0.357567	3	20	0.999911	0.999911	0.959706	0.002471	0.204247	0.338262	3	20
Average	490.5	1.51181	0.0025627	0.288468	0.377461	3	20	0.999902	0.999902	0.962038	0.0025627	0.19551	0.357081	3	20
StDev	0	0.0858981	0.00019479	0.0200425	0.0291788	0	0	1.58461e-05	1.58461e-05	0.0486292	0.00019479	0.0135839	0.0276033	0	0

## Sheet: MHI_50gf_PE_100s_EVP3
Experiment	MHI_50gf_PE_100s_EVP3 (Model: S+D+3KV)
Source data	Z:\CREEP.PUBL\P1.PE-PP-PS\VYPOCTY\MC.V2\EX1\PE\050GF\01mcreep_evp3.py.txt
Units	C0,C1,C2… [GPa], Cv [1/(GPa×s], tau1,tau2… [s]
Statistics	R2fit, R2all = coefficients of determination for data in the fitted and whole range of times, respectively
Time ranges	whole time range = 100s, fitted time range = 100s
Fitting results & statistics												Final parameters of EVP model
(results from the fitting of the raw data												(compliances and retardation times
	const	B0	Cv	D1	D2	D3	tau1	tau2	tau3	R2fit	R2all	C0	Cv	C1	C2	C3	tau1	tau2	tau3
pe_c01.txt	490.5	1.55421	0.00226	0.305839	0.343971	0.081272	3	20	50	0.999941	0.999941	0.944513	0.00226	0.207283	0.325399	0.079497	3	20	50
pe_c02.txt	490.5	1.57886	0.002344	0.316346	0.345766	0.077442	3	20	50	0.999936	0.999936	0.964183	0.002344	0.214404	0.327098	0.07575	3	20	50
pe_c03.TXT	490.5	1.59761	0.002254	0.313198	0.341217	0.0895	3	20	50	0.999931	0.999931	0.977477	0.002254	0.21227	0.322794	0.087546	3	20	50
pe_c04.TXT	490.5	1.6869	0.002216	0.328302	0.336308	0.116244	3	20	50	0.999932	0.999932	1.03498	0.002216	0.222507	0.31815	0.113706	3	20	50
pe_c05.TXT	490.5	1.65277	0.002222	0.333314	0.326468	0.120636	3	20	50	0.999945	0.999945	1.00247	0.002222	0.225904	0.308841	0.118001	3	20	50
pe_c06.TXT	490.5	1.61366	0.0023	0.322524	0.347767	0.095696	3	20	50	0.999934	0.999934	0.975004	0.0023	0.218591	0.32899	0.093606	3	20	50
pe_c07.TXT	490.5	1.66871	0.002408	0.327156	0.357518	0.091069	3	20	50	0.999932	0.999932	1.02233	0.002408	0.22173	0.338214	0.089081	3	20	50
pe_c08.TXT	490.5	1.59255	0.002379	0.32459	0.354827	0.084158	3	20	50	0.999954	0.999954	0.957186	0.002379	0.219992	0.335669	0.082321	3	20	50
pe_c09.TXT	490.5	1.62256	0.002243	0.330414	0.337925	0.1272	3	20	50	0.999935	0.999935	0.956985	0.002243	0.223939	0.31968	0.124422	3	20	50
pe_c10.TXT	490.5	1.6785	0.002476	0.332284	0.372763	0.08729	3	20	50	0.99994	0.99994	1.01799	0.002476	0.225206	0.352637	0.085384	3	20	50
pe_c11.TXT	490.5	1.71482	0.002328	0.340115	0.349668	0.119156	3	20	50	0.999938	0.999938	1.03953	0.002328	0.230513	0.330788	0.116554	3	20	50
pe_c12.TXT	490.5	1.58827	0.002236	0.330301	0.332514	0.117374	3	20	50	0.999936	0.999936	0.937493	0.002236	0.223862	0.314561	0.114811	3	20	50
pe_c13.TXT	490.5	1.67969	0.002373	0.342677	0.358878	0.097948	3	20	50	0.999913	0.999913	1.01474	0.002373	0.23225	0.339502	0.095809	3	20	50
pe_c14.TXT	490.5	1.66386	0.002358	0.333101	0.360965	0.098335	3	20	50	0.999952	0.999952	1.00303	0.002358	0.22576	0.341476	0.096188	3	20	50
pe_c15.TXT	490.5	1.70674	0.002218	0.34489	0.341294	0.128946	3	20	50	0.99994	0.99994	1.02643	0.002218	0.23375	0.322867	0.12613	3	20	50
pe_c16.TXT	490.5	1.44552	0.001964	0.280135	0.298759	0.082159	3	20	50	0.999928	0.999928	0.894827	0.001964	0.189862	0.282629	0.080365	3	20	50
pe_c17.TXT	490.5	1.51496	0.001954	0.290693	0.292212	0.099362	3	20	50	0.999912	0.999912	0.946461	0.001954	0.197018	0.276435	0.097192	3	20	50
pe_c18.TXT	490.5	1.43554	0.001947	0.281924	0.287532	0.078448	3	20	50	0.999938	0.999938	0.897867	0.001947	0.191075	0.272008	0.076734	3	20	50
pe_c19.TXT	490.5	1.44581	0.00189	0.282681	0.284615	0.103045	3	20	50	0.99994	0.99994	0.886257	0.00189	0.191587	0.269248	0.100795	3	20	50
pe_c20.TXT	490.5	1.49987	0.001999	0.284041	0.306111	0.07952	3	20	50	0.999929	0.999929	0.94219	0.001999	0.192509	0.289583	0.077783	3	20	50
pe_c21.TXT	490.5	1.46526	0.002133	0.289521	0.309354	0.060111	3	20	50	0.999917	0.999917	0.919936	0.002133	0.196223	0.292651	0.058799	3	20	50
pe_c22.TXT	490.5	1.42725	0.002002	0.277336	0.303083	0.073994	3	20	50	0.999942	0.999942	0.882391	0.002002	0.187965	0.286719	0.072379	3	20	50
pe_c23.TXT	490.5	1.56424	0.002078	0.291394	0.321435	0.074321	3	20	50	0.999945	0.999945	0.992251	0.002078	0.197493	0.30408	0.072697	3	20	50
pe_c24.TXT	490.5	1.47493	0.001926	0.293183	0.291529	0.109073	3	20	50	0.999925	0.999925	0.895866	0.001926	0.198705	0.275789	0.106691	3	20	50
pe_c25.TXT	490.5	1.50158	0.002088	0.29168	0.308708	0.079105	3	20	50	0.999928	0.999928	0.936778	0.002088	0.197686	0.29204	0.077377	3	20	50
pe_c26.TXT	490.5	1.45704	0.0019	0.285172	0.288697	0.109364	3	20	50	0.999912	0.999912	0.885766	0.0019	0.193276	0.27311	0.106976	3	20	50
pe_c27.TXT	490.5	1.48892	0.002048	0.296338	0.299253	0.091111	3	20	50	0.999918	0.999918	0.918116	0.002048	0.200844	0.283095	0.089121	3	20	50
pe_c28.TXT	490.5	1.5154	0.00193	0.296538	0.296326	0.113255	3	20	50	0.999942	0.999942	0.925434	0.00193	0.200979	0.280327	0.110782	3	20	50
pe_c29.TXT	490.5	1.5268	0.001984	0.300692	0.301081	0.107254	3	20	50	0.999952	0.999952	0.935448	0.001984	0.203795	0.284825	0.104912	3	20	50
pe_c30.TXT	490.5	1.52567	0.002263	0.311964	0.330343	0.048453	3	20	50	0.99992	0.99992	0.956823	0.002263	0.211434	0.312507	0.047395	3	20	50
Average	490.5	1.56295	0.00215737	0.309278	0.32423	0.0946947	3	20	50	0.999934	0.999934	0.956358	0.00215737	0.209614	0.306724	0.0926268	3	20	50
StDev	0	0.0901811	0.000177068	0.0216912	0.0263493	0.0197303	0	0	0	1.16787e-05	1.16787e-05	0.0482855	0.000177068	0.0147012	0.0249266	0.0192995	0	0	0

## Sheet: MHI_50gf_PE_100s_PowerLaw
Experiment	MHI_50gf_PE_100s_PowerLaw
Source data	Z:\CREEP.PUBL\P1.PE-PP-PS\VYPOCTY\MC.V2\EX1\PE\050GF\01mcreep_pow.py.txt
Statistics	R2fit, R2all = coefficients of determination for data in the fitted and whole range of times, respectively
Time ranges	whole time range = 100s, fitted time range = 100s
Fitting results & statistics
(results from the fitting of the raw data
	C	n	R2fit	R2all
pe_c01.txt	462.875	0.136147	0.999901	0.99962
pe_c02.txt	473.235	0.135315	0.999937	0.999646
pe_c03.TXT	478.841	0.133839	0.999918	0.999658
pe_c04.TXT	506.763	0.131171	0.999937	0.999708
pe_c05.TXT	492.461	0.13337	0.99996	0.999693
pe_c06.TXT	478.869	0.136197	0.999916	0.999615
pe_c07.TXT	499.811	0.134568	0.999937	0.999714
pe_c08.TXT	471.165	0.138284	0.999918	0.999591
pe_c09.TXT	470.327	0.140051	0.999923	0.999646
pe_c10.TXT	498.788	0.137005	0.999916	0.999653
pe_c11.TXT	509.602	0.134339	0.999937	0.999687
pe_c12.TXT	462.577	0.139584	0.999928	0.999602
pe_c13.TXT	500.908	0.134932	0.999891	0.999522
pe_c14.TXT	493.299	0.136301	0.999886	0.999553
pe_c15.TXT	506.293	0.133543	0.999911	0.999553
pe_c16.TXT	438.36	0.13028	0.999924	0.999657
pe_c17.TXT	462.819	0.127074	0.99994	0.99973
pe_c18.TXT	440.769	0.127495	0.99995	0.999663
pe_c19.TXT	433.992	0.131146	0.999947	0.999708
pe_c20.TXT	460.791	0.127043	0.999926	0.999689
pe_c21.TXT	451.317	0.128967	0.999931	0.999661
pe_c22.TXT	432.194	0.131531	0.999924	0.999654
pe_c23.TXT	484.865	0.125178	0.999911	0.99966
pe_c24.TXT	440.039	0.1324	0.999932	0.999654
pe_c25.TXT	458.423	0.129438	0.999945	0.99972
pe_c26.TXT	433.671	0.132867	0.999923	0.999699
pe_c27.TXT	450.426	0.130915	0.999944	0.999695
pe_c28.TXT	453.977	0.130898	0.999926	0.999665
pe_c29.TXT	459.311	0.130552	0.999931	0.999649
pe_c30.TXT	473.537	0.128064	0.999908	0.999462
Average	469.344	0.132616	0.999926	0.999648
StDev	23.943	0.0038282	1.68214e-05	6.16915e-05

## Sheet: MHI_200gf_PE_100s_EVP1
Experiment	MHI_200gf_PE_100s_EVP1 (Model: S+D+1KV)
Source data	Z:\CREEP.PUBL\P1.PE-PP-PS\VYPOCTY\MC.V2\EX1\PE\200GF\01mcreep_evp1.py.txt
Units	C0,C1,C2… [GPa], Cv [1/(GPa×s], tau1,tau2… [s]
Statistics	R2fit, R2all = coefficients of determination for data in the fitted and whole range of times, respectively
Time ranges	whole time range = 100s, fitted time range = 100s
Fitting results & statistics								Final parameters of EVP model
(results from the fitting of the raw data								(compliances and retardation times
	const	B0	Cv	D1	tau1	R2fit	R2all	C0	Cv	C1	tau1
pe_c01.TXT	1962	1.65658	0.00308	0.513318	11.8717	0.99762	0.99762	1.2185	0.00308	0.443316	11.8717
pe_c02.TXT	1962	1.6227	0.003108	0.513515	11.4663	0.99743	0.99743	1.18685	0.003108	0.441138	11.4663
pe_c03.TXT	1962	1.63613	0.003003	0.485729	12.5142	0.99812	0.99812	1.21851	0.003003	0.422729	12.5142
pe_c04.TXT	1962	1.63207	0.003037	0.482013	12.5484	0.998144	0.998144	1.21758	0.003037	0.419657	12.5484
pe_c05.TXT	1962	1.66442	0.003113	0.519581	11.9684	0.997796	0.997796	1.22045	0.003113	0.449269	11.9684
pe_c06.TXT	1962	1.67733	0.003184	0.527704	11.7534	0.997734	0.997734	1.22769	0.003184	0.455053	11.7534
pe_c07.TXT	1962	1.68805	0.003181	0.527322	11.874	0.997656	0.997656	1.23803	0.003181	0.455424	11.874
pe_c09.TXT	1962	1.68056	0.003133	0.510807	12.2858	0.997997	0.997997	1.24251	0.003133	0.443382	12.2858
pe_c10.TXT	1962	1.68459	0.003089	0.49788	12.6849	0.998294	0.998294	1.25571	0.003089	0.434132	12.6849
pe_c11.TXT	1962	1.70217	0.003241	0.54901	11.598	0.997425	0.997425	1.23521	0.003241	0.472464	11.598
pe_c12.TXT	1962	1.68991	0.003141	0.506674	12.4611	0.998127	0.998127	1.25456	0.003141	0.440691	12.4611
pe_c13.TXT	1962	1.73358	0.003344	0.57606	11.0479	0.997057	0.997057	1.2473	0.003344	0.491958	11.0479
pe_c14.TXT	1962	1.70511	0.003164	0.524262	12.1859	0.99794	0.99794	1.25596	0.003164	0.454522	12.1859
pe_c15.TXT	1962	1.72182	0.003286	0.551395	11.6137	0.997517	0.997517	1.25279	0.003286	0.474615	11.6137
pe_c16.TXT	1962	1.70544	0.00323	0.542111	11.7589	0.997698	0.997698	1.24342	0.00323	0.467509	11.7589
pe_c17.TXT	1962	1.72123	0.003319	0.566089	11.3112	0.997184	0.997184	1.24161	0.003319	0.485266	11.3112
pe_c18.TXT	1962	1.7397	0.003255	0.543583	11.8716	0.997691	0.997691	1.27578	0.003255	0.469453	11.8716
pe_c19.TXT	1962	1.68711	0.003176	0.51763	12.2726	0.997964	0.997964	1.24327	0.003176	0.449234	12.2726
pe_c20.TXT	1962	1.70157	0.003176	0.526842	12.1738	0.997862	0.997862	1.25028	0.003176	0.456692	12.1738
pe_c21.TXT	1962	1.59201	0.002848	0.48483	11.9097	0.997697	0.997697	1.17794	0.002848	0.418913	11.9097
pe_c22.TXT	1962	1.54065	0.002735	0.449635	12.2001	0.997966	0.997966	1.15541	0.002735	0.389888	12.2001
pe_c23.TXT	1962	1.50896	0.002722	0.451926	11.7891	0.997829	0.997829	1.1237	0.002722	0.389886	11.7891
pe_c24.TXT	1962	1.53355	0.00276	0.4814	11.0582	0.99709	0.99709	1.12707	0.00276	0.41118	11.0582
pe_c25.TXT	1962	1.52851	0.00271	0.448487	11.8002	0.997818	0.997818	1.14614	0.00271	0.386975	11.8002
pe_c26.TXT	1962	1.54583	0.002687	0.452639	12.0733	0.99787	0.99787	1.15851	0.002687	0.391892	12.0733
pe_c27.TXT	1962	1.55111	0.002771	0.470373	11.5706	0.997501	0.997501	1.15118	0.002771	0.404643	11.5706
pe_c28.TXT	1962	1.56554	0.002863	0.512326	10.7215	0.996472	0.996472	1.13504	0.002863	0.435378	10.7215
pe_c30.TXT	1962	1.5711	0.002625	0.425084	13.1153	0.998529	0.998529	1.2032	0.002625	0.372363	13.1153
Average	1962	1.64241	0.00303504	0.505651	11.9107	0.997715	0.997715	1.21086	0.00303504	0.436701	11.9107
StDev	0	0.072384	0.000219327	0.0382526	0.52626	0.000419946	0.000419946	0.0456998	0.000219327	0.0319063	0.52626

## Sheet: MHI_200gf_PE_100s_EVP2
Experiment	MHI_200gf_PE_100s_EVP2 (Model: S+D+2KV)
Source data	Z:\CREEP.PUBL\P1.PE-PP-PS\VYPOCTY\MC.V2\EX1\PE\200GF\01mcreep_evp2.py.txt
Units	C0,C1,C2… [GPa], Cv [1/(GPa×s], tau1,tau2… [s]
Statistics	R2fit, R2all = coefficients of determination for data in the fitted and whole range of times, respectively
Time ranges	whole time range = 100s, fitted time range = 100s
Fitting results & statistics										Final parameters of EVP model
(results from the fitting of the raw data										(compliances and retardation times
	const	B0	Cv	D1	D2	tau1	tau2	R2fit	R2all	C0	Cv	C1	C2	tau1	tau2
pe_c01.TXT	1962	1.70855	0.002529	0.37917	0.369483	4	20	0.999685	0.999685	1.1333	0.002529	0.240582	0.338967	4	20
pe_c02.TXT	1962	1.67578	0.002542	0.397024	0.357743	4	20	0.999641	0.999641	1.1	0.002542	0.25191	0.328196	4	20
pe_c03.TXT	1962	1.68342	0.002506	0.331586	0.366848	4	20	0.999792	0.999792	1.14074	0.002506	0.21039	0.336549	4	20
pe_c04.TXT	1962	1.67895	0.002544	0.3255	0.365159	4	20	0.999795	0.999795	1.14175	0.002544	0.206529	0.335	4	20
pe_c05.TXT	1962	1.71675	0.002559	0.380723	0.376822	4	20	0.999738	0.999738	1.13383	0.002559	0.241567	0.345699	4	20
pe_c06.TXT	1962	1.7312	0.002611	0.395838	0.376608	4	20	0.999723	0.999723	1.13898	0.002611	0.251158	0.345503	4	20
pe_c07.TXT	1962	1.7415	0.002614	0.388828	0.379852	4	20	0.99969	0.99969	1.15075	0.002614	0.24671	0.348479	4	20
pe_c09.TXT	1962	1.7313	0.002597	0.356004	0.380276	4	20	0.999767	0.999767	1.16096	0.002597	0.225883	0.348868	4	20
pe_c10.TXT	1962	1.73264	0.002584	0.33031	0.381079	4	20	0.99983	0.99983	1.17785	0.002584	0.20958	0.349605	4	20
pe_c11.TXT	1962	1.75852	0.002641	0.418683	0.386526	4	20	0.99964	0.99964	1.14276	0.002641	0.265652	0.354601	4	20
pe_c12.TXT	1962	1.73963	0.002618	0.344892	0.381963	4	20	0.999795	0.999795	1.17483	0.002618	0.218832	0.350416	4	20
pe_c13.TXT	1962	1.79369	0.002699	0.470299	0.385548	4	20	0.999548	0.999548	1.14617	0.002699	0.298403	0.353704	4	20
pe_c14.TXT	1962	1.7575	0.00261	0.370094	0.387435	4	20	0.999771	0.999771	1.17168	0.00261	0.234823	0.355436	4	20
pe_c15.TXT	1962	1.77826	0.002685	0.422416	0.388307	4	20	0.99967	0.99967	1.15857	0.002685	0.268021	0.356236	4	20
pe_c16.TXT	1962	1.76092	0.00264	0.403198	0.387634	4	20	0.999719	0.999719	1.15396	0.00264	0.255827	0.355618	4	20
pe_c17.TXT	1962	1.77971	0.002695	0.450312	0.3878	4	20	0.999579	0.999579	1.1428	0.002695	0.285721	0.355771	4	20
pe_c18.TXT	1962	1.79468	0.002672	0.403603	0.391069	4	20	0.999711	0.999711	1.18437	0.002672	0.256084	0.358769	4	20
pe_c19.TXT	1962	1.7384	0.002635	0.362439	0.384539	4	20	0.999764	0.999764	1.16014	0.002635	0.229966	0.352779	4	20
pe_c20.TXT	1962	1.75408	0.002621	0.373879	0.388439	4	20	0.999745	0.999745	1.16495	0.002621	0.237225	0.356357	4	20
pe_c21.TXT	1962	1.64118	0.002326	0.354926	0.350591	4	20	0.999722	0.999722	1.0983	0.002326	0.225199	0.321635	4	20
pe_c22.TXT	1962	1.5856	0.002259	0.316494	0.332793	4	20	0.999779	0.999779	1.08333	0.002259	0.200814	0.305306	4	20
pe_c23.TXT	1962	1.55528	0.00223	0.333919	0.324319	4	20	0.999765	0.999765	1.04967	0.00223	0.21187	0.297533	4	20
pe_c24.TXT	1962	1.58382	0.002221	0.392031	0.322689	4	20	0.999569	0.999569	1.04282	0.002221	0.248742	0.296037	4	20
pe_c25.TXT	1962	1.57446	0.002222	0.330907	0.322171	4	20	0.999754	0.999754	1.07272	0.002222	0.209959	0.295562	4	20
pe_c26.TXT	1962	1.59125	0.002207	0.326558	0.33126	4	20	0.999763	0.999763	1.0839	0.002207	0.2072	0.3039	4	20
pe_c27.TXT	1962	1.59941	0.002257	0.36161	0.330255	4	20	0.999681	0.999681	1.07083	0.002257	0.22944	0.302978	4	20
pe_c28.TXT	1962	1.61938	0.002284	0.431235	0.332056	4	20	0.999361	0.999361	1.04501	0.002284	0.273617	0.304631	4	20
pe_c30.TXT	1962	1.61094	0.002209	0.261438	0.335433	4	20	0.999869	0.999869	1.14108	0.002209	0.165881	0.307729	4	20
Average	1962	1.69346	0.00249346	0.371926	0.364453	4	20	0.99971	0.99971	1.12736	0.00249346	0.235985	0.334352	4	20
StDev	0	0.0757571	0.000180644	0.0453524	0.0249051	0	0	0.000102539	0.000102539	0.0426206	0.000180644	0.0287759	0.0228481	0	0

[truncated: 54 more sheets: MHI_200gf_PE_100s_EVP3, MHI_200gf_PE_100s_PowerLaw, MHI_50gf_PP_100s_EVP1, MHI_50gf_PP_100s_EVP2, MHI_50gf_PP_100s_EVP3, MHI_50gf_PP_100s_PowerLaw, MHI_200gf_PP_100s_EVP1, MHI_200gf_PP_100s_EVP2, MHI_200gf_PP_100s_EVP3, MHI_200gf_PP_100s_PowerLaw, MHI_50gf_PS_100s_EVP1, MHI_50gf_PS_100s_EVP2, MHI_50gf_PS_100s_EVP3, MHI_50gf_PS_100s_PowerLaw, MHI_200gf_PS_100s_EVP1, MHI_200gf_PS_100s_EVP2, MHI_200gf_PS_100s_EVP3, MHI_200gf_PS_100s_PowerLaw, MHI_50gf_PE_3000s_EVP1, MHI_50gf_PE_3000s_EVP2 …]
